# Supplementary material for: Factors Determining the Antimicrobial Effectiveness of Chitosan: A Critical Analysis of the Impact of Molecular Weight and Degree of Deacetylation
Source: Molecules. 2026 Jul 9;31(14):2412. doi: 10.3390/molecules31142412 (PMC13413926; doi:10.3390/molecules31142412)
Supplement: Supplementary file 1 [file molecules-31-02412-s001.zip]

Archive with 1 entries (1 files):
- molecules-4371258-supplementary.pdf
